# Supplementary material for: Molecular Insights into Intramuscular Unsaturated Fatty Acid Deposition in Lambs Through Multi-Omics Profiling
Source: Animals (Basel). 2025 Sep 6;15(17):2617. doi: 10.3390/ani15172617 (PMC12427329; doi:10.3390/ani15172617)
Supplement: Supplementary file 1 [file animals-15-02617-s001.zip]

Archive with 1 entries (1 files):
- animals-3833079-supplementary.pdf
